# Supplementary material for: Impact of single and combined rare diseases on adult inpatient outcomes: a retrospective, cross-sectional study of a large inpatient population
Source: Orphanet J Rare Dis. 2021 Feb 27;16:105. doi: 10.1186/s13023-021-01737-0 (PMC7913458; doi:10.1186/s13023-021-01737-0)
Supplement: Supplementary file 1 — Additional file 1. Catalogue of ICD-10 coded rare diseases. [file 13023_2021_1737_MOESM1_ESM.xlsx]

## Sheet: RD_ICD_codes
Description	ICD10code	ICDchapter
Cholera	A00	A00-B99: Certain infectious and parasitic diseases
Shigellosis	A03	A00-B99: Certain infectious and parasitic diseases
Botulism	A051	A00-B99: Certain infectious and parasitic diseases
Balantidiasis	A070	A00-B99: Certain infectious and parasitic diseases
Cryptosporidiosis	A072	A00-B99: Certain infectious and parasitic diseases
Isosporiasis	A073	A00-B99: Certain infectious and parasitic diseases
Other specified protozoal intestinal diseases	A078	A00-B99: Certain infectious and parasitic diseases
Plague	A20	A00-B99: Certain infectious and parasitic diseases
Tularaemia	A21	A00-B99: Certain infectious and parasitic diseases
Brucellosis	A23	A00-B99: Certain infectious and parasitic diseases
Acute and fulminating melioidosis	A241	A00-B99: Certain infectious and parasitic diseases
Subacute and chronic melioidosis	A242	A00-B99: Certain infectious and parasitic diseases
Other melioidosis	A243	A00-B99: Certain infectious and parasitic diseases
Streptobacillosis	A251	A00-B99: Certain infectious and parasitic diseases
Leptospirosis	A27	A00-B99: Certain infectious and parasitic diseases
Cat-scratch disease	A281	A00-B99: Certain infectious and parasitic diseases
Listeriosis	A32	A00-B99: Certain infectious and parasitic diseases
Other tetanus	A35	A00-B99: Certain infectious and parasitic diseases
Diphtheria	A36	A00-B99: Certain infectious and parasitic diseases
Whooping cough	A37	A00-B99: Certain infectious and parasitic diseases
Meningococcal meningitis	A390	A00-B99: Certain infectious and parasitic diseases
Waterhouse-Friderichsen syndrome	A391	A00-B99: Certain infectious and parasitic diseases
Actinomycosis	A42	A00-B99: Certain infectious and parasitic diseases
Nocardiosis	A43	A00-B99: Certain infectious and parasitic diseases
Systemic bartonellosis	A440	A00-B99: Certain infectious and parasitic diseases
Gonococcal infection of eye	A543	A00-B99: Certain infectious and parasitic diseases
Necrotizing ulcerative stomatitis	A690	A00-B99: Certain infectious and parasitic diseases
Lyme disease	A692	A00-B99: Certain infectious and parasitic diseases
Recrudescent typhus [Brill disease]	A751	A00-B99: Certain infectious and parasitic diseases
Typhus fever due to Rickettsia tsutsugamushi	A753	A00-B99: Certain infectious and parasitic diseases
Spotted fever due to Rickettsia rickettsii	A770	A00-B99: Certain infectious and parasitic diseases
Spotted fever due to Rickettsia conorii	A771	A00-B99: Certain infectious and parasitic diseases
Q fever	A78	A00-B99: Certain infectious and parasitic diseases
Trench fever	A790	A00-B99: Certain infectious and parasitic diseases
Rickettsialpox due to Rickettsia akari	A791	A00-B99: Certain infectious and parasitic diseases
Creutzfeldt-Jakob disease	A810	A00-B99: Certain infectious and parasitic diseases
Progressive multifocal leukoencephalopathy	A812	A00-B99: Certain infectious and parasitic diseases
Other atypical virus infections of central nervous system	A818	A00-B99: Certain infectious and parasitic diseases
Rabies	A82	A00-B99: Certain infectious and parasitic diseases
Japanese encephalitis	A830	A00-B99: Certain infectious and parasitic diseases
Western equine encephalitis	A831	A00-B99: Certain infectious and parasitic diseases
Eastern equine encephalitis	A832	A00-B99: Certain infectious and parasitic diseases
St Louis encephalitis	A833	A00-B99: Certain infectious and parasitic diseases
California encephalitis	A835	A00-B99: Certain infectious and parasitic diseases
Other specified viral encephalitis	A858	A00-B99: Certain infectious and parasitic diseases
Rift Valley fever	A924	A00-B99: Certain infectious and parasitic diseases
Colorado tick fever	A932	A00-B99: Certain infectious and parasitic diseases
Yellow fever	A95	A00-B99: Certain infectious and parasitic diseases
Machupo haemorrhagic fever	A961	A00-B99: Certain infectious and parasitic diseases
Lassa fever	A962	A00-B99: Certain infectious and parasitic diseases
Crimean-Congo haemorrhagic fever	A980	A00-B99: Certain infectious and parasitic diseases
Omsk haemorrhagic fever	A981	A00-B99: Certain infectious and parasitic diseases
Kyasanur Forest disease	A982	A00-B99: Certain infectious and parasitic diseases
Viral warts	B07	A00-B99: Certain infectious and parasitic diseases
Coccidioidomycosis	B38	A00-B99: Certain infectious and parasitic diseases
Histoplasmosis	B39	A00-B99: Certain infectious and parasitic diseases
Paracoccidioidomycosis	B41	A00-B99: Certain infectious and parasitic diseases
Sporotrichosis	B42	A00-B99: Certain infectious and parasitic diseases
Aspergillosis	B44	A00-B99: Certain infectious and parasitic diseases
Cryptococcosis	B45	A00-B99: Certain infectious and parasitic diseases
Zygomycosis	B46	A00-B99: Certain infectious and parasitic diseases
Mycetoma	B47	A00-B99: Certain infectious and parasitic diseases
Leishmaniasis	B55	A00-B99: Certain infectious and parasitic diseases
African trypanosomiasis	B56	A00-B99: Certain infectious and parasitic diseases
Chagas disease	B57	A00-B99: Certain infectious and parasitic diseases
Pneumocystosis	B59	A00-B99: Certain infectious and parasitic diseases
Babesiosis	B600	A00-B99: Certain infectious and parasitic diseases
Other specified protozoal diseases	B608	A00-B99: Certain infectious and parasitic diseases
Cysticercosis	B69	A00-B99: Certain infectious and parasitic diseases
Diphyllobothriasis	B700	A00-B99: Certain infectious and parasitic diseases
Hymenolepiasis	B710	A00-B99: Certain infectious and parasitic diseases
Dracunculiasis	B72	A00-B99: Certain infectious and parasitic diseases
Onchocerciasis	B73	A00-B99: Certain infectious and parasitic diseases
Filariasis	B74	A00-B99: Certain infectious and parasitic diseases
Trichinellosis	B75	A00-B99: Certain infectious and parasitic diseases
Strongyloidiasis	B78	A00-B99: Certain infectious and parasitic diseases
Anisakiasis	B810	A00-B99: Certain infectious and parasitic diseases
Visceral larva migrans	B830	A00-B99: Certain infectious and parasitic diseases
Myiasis	B87	A00-B99: Certain infectious and parasitic diseases
Malignant neoplasm of oesophagus	C15	C00-D49: Neoplasms
Malignant neoplasm: Liver cell carcinoma	C220	C00-D49: Neoplasms
Malignant neoplasm: Intrahepatic bile duct carcinoma	C221	C00-D49: Neoplasms
Malignant neoplasm: Hepatoblastoma	C222	C00-D49: Neoplasms
Kaposi sarcoma	C46	C00-D49: Neoplasms
Malignant neoplasm: Fallopian tube	C570	C00-D49: Neoplasms
Malignant neoplasm: Retina	C692	C00-D49: Neoplasms
Malignant neoplasm: Cortex of adrenal gland	C740	C00-D49: Neoplasms
Hodgkin lymphoma	C81	C00-D49: Neoplasms
Follicular lymphoma	C82	C00-D49: Neoplasms
Small cell B-cell lymphoma	C830	C00-D49: Neoplasms
Mantle cell lymphoma	C831	C00-D49: Neoplasms
Diffuse large B-cell lymphoma	C833	C00-D49: Neoplasms
Burkitt lymphoma	C837	C00-D49: Neoplasms
Mature T/NK-cell lymphomas	C84	C00-D49: Neoplasms
Hepatosplenic T-cell lymphoma	C861	C00-D49: Neoplasms
Blastic NK-cell lymphoma	C864	C00-D49: Neoplasms
Angioimmunoblastic T-cell lymphoma	C865	C00-D49: Neoplasms
Primary cutaneous CD30-positive T-cell proliferations	C866	C00-D49: Neoplasms
Waldenström macroglobulinaemia	C880	C00-D49: Neoplasms
Other heavy chain disease	C882	C00-D49: Neoplasms
Immunoproliferative small intestinal disease	C883	C00-D49: Neoplasms
Extranodal marginal zone B-cell lymphoma of mucosa-associated lymphoid tissue [MALT-lyphoma]	C884	C00-D49: Neoplasms
Multiple myeloma	C900	C00-D49: Neoplasms
Plasma cell leukaemia	C901	C00-D49: Neoplasms
Acute lymphoblastic leukaemia [ALL]	C910	C00-D49: Neoplasms
Acute myeloblastic leukaemia [AML]	C920	C00-D49: Neoplasms
Chronic myeloid leukaemia [CML], BCR/ABL-positive	C921	C00-D49: Neoplasms
Atypical chronic myeloid leukaemia, BCR/ABL- negative	C922	C00-D49: Neoplasms
Myeloid sarcoma	C923	C00-D49: Neoplasms
Acute promyelocytic leukaemia [PML]	C924	C00-D49: Neoplasms
Acute myelomonocytic leukaemia	C925	C00-D49: Neoplasms
Chronic myelomonocytic leukaemia	C931	C00-D49: Neoplasms
Juvenile myelomonocytic leukaemia	C933	C00-D49: Neoplasms
Acute erythroid leukaemia	C940	C00-D49: Neoplasms
Acute megakaryoblastic leukaemia	C942	C00-D49: Neoplasms
Mast cell leukaemia	C943	C00-D49: Neoplasms
Acute panmyelosis with myelofibrosis	C944	C00-D49: Neoplasms
Multifocal and multisystemic (disseminated) Langerhans-cell histiocytosis [Letterer-Siwe disease]	C960	C00-D49: Neoplasms
Malignant mast cell tumour	C962	C00-D49: Neoplasms
Sarcoma of dendritic cells (accessory cells)	C964	C00-D49: Neoplasms
Histiocytic sarcoma	C968	C00-D49: Neoplasms
Benign neoplasm: Colon, unspecified	D126	C00-D49: Neoplasms
Lymphangioma, any site	D181	C00-D49: Neoplasms
Neoplasm of uncertain or unknown behaviour: Craniopharyngeal duct	D444	C00-D49: Neoplasms
Neoplasm of uncertain or unknown behaviour: Pluriglandular involvement	D448	C00-D49: Neoplasms
Polycythaemia vera	D45	C00-D49: Neoplasms
Histiocytic and mast cell tumours of uncertain and unknown behaviour	D470	C00-D49: Neoplasms
Chronic myeloproliferative disease	D471	C00-D49: Neoplasms
Essential (haemorrhagic) thrombocythaemia	D473	C00-D49: Neoplasms
Chronic eosinophilic leukaemia [hypereosinophilic syndrome]	D475	C00-D49: Neoplasms
Sideropenic dysphagia	D501	D50-D89: Diseases of the blood and blood-forming organs and certain disorders involving the immune mechanism
Vitamin B12 deficiency anaemia due to intrinsic factor deficiency	D510	D50-D89: Diseases of the blood and blood-forming organs and certain disorders involving the immune mechanism
Anaemia due to enzyme disorders	D55	D50-D89: Diseases of the blood and blood-forming organs and certain disorders involving the immune mechanism
Alpha thalassaemia	D560	D50-D89: Diseases of the blood and blood-forming organs and certain disorders involving the immune mechanism
Beta thalassaemia	D561	D50-D89: Diseases of the blood and blood-forming organs and certain disorders involving the immune mechanism
Delta-beta thalassaemia	D562	D50-D89: Diseases of the blood and blood-forming organs and certain disorders involving the immune mechanism
Hereditary persistence of fetal haemoglobin [HPFH]	D564	D50-D89: Diseases of the blood and blood-forming organs and certain disorders involving the immune mechanism
Sickle-cell disorders	D57	D50-D89: Diseases of the blood and blood-forming organs and certain disorders involving the immune mechanism
Hereditary spherocytosis	D580	D50-D89: Diseases of the blood and blood-forming organs and certain disorders involving the immune mechanism
Hereditary elliptocytosis	D581	D50-D89: Diseases of the blood and blood-forming organs and certain disorders involving the immune mechanism
Other specified hereditary haemolytic anaemias	D588	D50-D89: Diseases of the blood and blood-forming organs and certain disorders involving the immune mechanism
Drug-induced autoimmune haemolytic anaemia	D590	D50-D89: Diseases of the blood and blood-forming organs and certain disorders involving the immune mechanism
Other autoimmune haemolytic anaemias	D591	D50-D89: Diseases of the blood and blood-forming organs and certain disorders involving the immune mechanism
Haemolytic-uraemic syndrome	D593	D50-D89: Diseases of the blood and blood-forming organs and certain disorders involving the immune mechanism
Paroxysmal nocturnal haemoglobinuria [Marchiafava-Micheli]	D595	D50-D89: Diseases of the blood and blood-forming organs and certain disorders involving the immune mechanism
Haemoglobinuria due to haemolysis from other external causes	D596	D50-D89: Diseases of the blood and blood-forming organs and certain disorders involving the immune mechanism
Transient acquired pure red cell aplasia	D601	D50-D89: Diseases of the blood and blood-forming organs and certain disorders involving the immune mechanism
Hereditary sideroblastic anaemia	D640	D50-D89: Diseases of the blood and blood-forming organs and certain disorders involving the immune mechanism
Secondary sideroblastic anaemia due to disease	D641	D50-D89: Diseases of the blood and blood-forming organs and certain disorders involving the immune mechanism
Secondary sideroblastic anaemia due to drugs and toxins	D642	D50-D89: Diseases of the blood and blood-forming organs and certain disorders involving the immune mechanism
Other sideroblastic anaemias	D643	D50-D89: Diseases of the blood and blood-forming organs and certain disorders involving the immune mechanism
Congenital dyserythropoietic anaemia	D644	D50-D89: Diseases of the blood and blood-forming organs and certain disorders involving the immune mechanism
Hereditary factor VIII deficiency	D66	D50-D89: Diseases of the blood and blood-forming organs and certain disorders involving the immune mechanism
Hereditary factor IX deficiency	D67	D50-D89: Diseases of the blood and blood-forming organs and certain disorders involving the immune mechanism
Von Willebrand disease	D680	D50-D89: Diseases of the blood and blood-forming organs and certain disorders involving the immune mechanism
Hereditary factor XI deficiency	D681	D50-D89: Diseases of the blood and blood-forming organs and certain disorders involving the immune mechanism
Functional disorders of polymorphonuclear neutrophils	D71	D50-D89: Diseases of the blood and blood-forming organs and certain disorders involving the immune mechanism
Secondary polycythaemia	D751	D50-D89: Diseases of the blood and blood-forming organs and certain disorders involving the immune mechanism
Immunodeficiency with predominantly antibody defects	D80	D50-D89: Diseases of the blood and blood-forming organs and certain disorders involving the immune mechanism
Combined immunodeficiencies	D81	D50-D89: Diseases of the blood and blood-forming organs and certain disorders involving the immune mechanism
Wiskott-Aldrich syndrome	D820	D50-D89: Diseases of the blood and blood-forming organs and certain disorders involving the immune mechanism
Di George syndrome	D821	D50-D89: Diseases of the blood and blood-forming organs and certain disorders involving the immune mechanism
Immunodeficiency with short-limbed stature	D822	D50-D89: Diseases of the blood and blood-forming organs and certain disorders involving the immune mechanism
Immunodeficiency following hereditary defective response to Epstein-Barr virus	D823	D50-D89: Diseases of the blood and blood-forming organs and certain disorders involving the immune mechanism
Common variable immunodeficiency	D83	D50-D89: Diseases of the blood and blood-forming organs and certain disorders involving the immune mechanism
Defects in the complement system	D841	D50-D89: Diseases of the blood and blood-forming organs and certain disorders involving the immune mechanism
Sarcoidosis	D86	D50-D89: Diseases of the blood and blood-forming organs and certain disorders involving the immune mechanism
Cryoglobulinaemia	D891	D50-D89: Diseases of the blood and blood-forming organs and certain disorders involving the immune mechanism
Congenital iodine-deficiency syndrome	E00	E00-E90: Endocrine, nutritional and metabolic diseases
Congenital hypothyroidism with diffuse goitre	E030	E00-E90: Endocrine, nutritional and metabolic diseases
Congenital hypothyroidism without goitre	E031	E00-E90: Endocrine, nutritional and metabolic diseases
Abnormal secretion of gastrin	E164	E00-E90: Endocrine, nutritional and metabolic diseases
Pseudohypoparathyroidism	E201	E00-E90: Endocrine, nutritional and metabolic diseases
Acromegaly and pituitary gigantism	E220	E00-E90: Endocrine, nutritional and metabolic diseases
Other hyperfunction of pituitary gland	E228	E00-E90: Endocrine, nutritional and metabolic diseases
Hypopituitarism	E230	E00-E90: Endocrine, nutritional and metabolic diseases
Diabetes insipidus	E232	E00-E90: Endocrine, nutritional and metabolic diseases
Cushing syndrome	E24	E00-E90: Endocrine, nutritional and metabolic diseases
Adrenogenital disorders	E25	E00-E90: Endocrine, nutritional and metabolic diseases
Hyperaldosteronism	E26	E00-E90: Endocrine, nutritional and metabolic diseases
Precocious puberty	E301	E00-E90: Endocrine, nutritional and metabolic diseases
Autoimmune polyglandular failure	E310	E00-E90: Endocrine, nutritional and metabolic diseases
Carcinoid syndrome	E340	E00-E90: Endocrine, nutritional and metabolic diseases
Androgen resistance syndrome	E345	E00-E90: Endocrine, nutritional and metabolic diseases
Niacin deficiency [pellagra]	E52	E00-E90: Endocrine, nutritional and metabolic diseases
Classical phenylketonuria	E700	E00-E90: Endocrine, nutritional and metabolic diseases
Other hyperphenylalaninaemias	E701	E00-E90: Endocrine, nutritional and metabolic diseases
Disorders of tyrosine metabolism	E702	E00-E90: Endocrine, nutritional and metabolic diseases
Albinism	E703	E00-E90: Endocrine, nutritional and metabolic diseases
Maple-syrup-urine disease	E710	E00-E90: Endocrine, nutritional and metabolic diseases
Other disorders of branched-chain amino-acid metabolism	E711	E00-E90: Endocrine, nutritional and metabolic diseases
Disorders of amino-acid transport	E720	E00-E90: Endocrine, nutritional and metabolic diseases
Disorders of sulfur-bearing amino-acid metabolism	E721	E00-E90: Endocrine, nutritional and metabolic diseases
Disorders of urea cycle metabolism	E722	E00-E90: Endocrine, nutritional and metabolic diseases
Disorders of lysine and hydroxylysine metabolism	E723	E00-E90: Endocrine, nutritional and metabolic diseases
Disorders of ornithine metabolism	E724	E00-E90: Endocrine, nutritional and metabolic diseases
Disorders of glycine metabolism	E725	E00-E90: Endocrine, nutritional and metabolic diseases
Congenital lactase deficiency	E730	E00-E90: Endocrine, nutritional and metabolic diseases
Glycogen storage disease	E740	E00-E90: Endocrine, nutritional and metabolic diseases
Disorders of fructose metabolism	E741	E00-E90: Endocrine, nutritional and metabolic diseases
Disorders of galactose metabolism	E742	E00-E90: Endocrine, nutritional and metabolic diseases
Other disorders of intestinal carbohydrate absorption	E743	E00-E90: Endocrine, nutritional and metabolic diseases
Other specified disorders of carbohydrate metabolism	E748	E00-E90: Endocrine, nutritional and metabolic diseases
GM2 gangliosidosis	E750	E00-E90: Endocrine, nutritional and metabolic diseases
Other gangliosidosis	E751	E00-E90: Endocrine, nutritional and metabolic diseases
Other sphingolipidosis	E752	E00-E90: Endocrine, nutritional and metabolic diseases
Sphingolipidosis, unspecified	E753	E00-E90: Endocrine, nutritional and metabolic diseases
Neuronal ceroid lipofuscinosis	E754	E00-E90: Endocrine, nutritional and metabolic diseases
Mucopolysaccharidosis, type I	E760	E00-E90: Endocrine, nutritional and metabolic diseases
Mucopolysaccharidosis, type II	E761	E00-E90: Endocrine, nutritional and metabolic diseases
Other mucopolysaccharidoses	E762	E00-E90: Endocrine, nutritional and metabolic diseases
Mucopolysaccharidosis, unspecified	E763	E00-E90: Endocrine, nutritional and metabolic diseases
Disorders of glycoprotein metabolism	E77	E00-E90: Endocrine, nutritional and metabolic diseases
Mixed hyperlipidaemia	E782	E00-E90: Endocrine, nutritional and metabolic diseases
Lipoprotein deficiency	E786	E00-E90: Endocrine, nutritional and metabolic diseases
Disorders of purine and pyrimidine metabolism	E79	E00-E90: Endocrine, nutritional and metabolic diseases
Disorders of porphyrin and bilirubin metabolism	E80	E00-E90: Endocrine, nutritional and metabolic diseases
Disorders of copper metabolism	E830	E00-E90: Endocrine, nutritional and metabolic diseases
Disorders of iron metabolism	E831	E00-E90: Endocrine, nutritional and metabolic diseases
Disorders of zinc metabolism	E832	E00-E90: Endocrine, nutritional and metabolic diseases
Cystic fibrosis	E84	E00-E90: Endocrine, nutritional and metabolic diseases
Amyloidosis	E85	E00-E90: Endocrine, nutritional and metabolic diseases
Disorders of plasma-protein metabolism, not elsewhere classified	E880	E00-E90: Endocrine, nutritional and metabolic diseases
Nonorganic hypersomnia	F511	F01-F99: Mental and behavioural disorders
Pervasive developmental disorders	F84	F01-F99: Mental and behavioural disorders
Pneumococcal meningitis	G001	G00-G99: Diseases of the nervous system
Huntington disease	G10	G00-G99: Diseases of the nervous system
Early-onset cerebellar ataxia	G111	G00-G99: Diseases of the nervous system
Cerebellar ataxia with defective DNA repair	G113	G00-G99: Diseases of the nervous system
Hereditary spastic paraplegia	G114	G00-G99: Diseases of the nervous system
Infantile spinal muscular atrophy, type I [Werdnig-Hoffman]	G120	G00-G99: Diseases of the nervous system
Motor neuron disease	G122	G00-G99: Diseases of the nervous system
Postpolio syndrome	G14	G00-G99: Diseases of the nervous system
Malignant neuroleptic syndrome	G210	G00-G99: Diseases of the nervous system
Postencephalitic parkinsonism	G213	G00-G99: Diseases of the nervous system
Hallervorden-Spatz disease	G230	G00-G99: Diseases of the nervous system
Progressive supranuclear ophthalmoplegia [Steele-Richardson-Olszewski]	G231	G00-G99: Diseases of the nervous system
Striatonigral degeneration	G232	G00-G99: Diseases of the nervous system
Idiopathic familial dystonia	G241	G00-G99: Diseases of the nervous system
Spasmodic torticollis	G243	G00-G99: Diseases of the nervous system
Idiopathic orofacial dystonia	G244	G00-G99: Diseases of the nervous system
Blepharospasm	G245	G00-G99: Diseases of the nervous system
Circumscribed brain atrophy	G310	G00-G99: Diseases of the nervous system
Neuromyelitis optica [Devic]	G360	G00-G99: Diseases of the nervous system
Diffuse sclerosis	G370	G00-G99: Diseases of the nervous system
Central demyelination of corpus callosum	G371	G00-G99: Diseases of the nervous system
Concentric sclerosis [Baló]	G375	G00-G99: Diseases of the nervous system
Other generalized epilepsy and epileptic syndromes	G404	G00-G99: Diseases of the nervous system
Other epilepsy	G408	G00-G99: Diseases of the nervous system
Other specified headache syndromes	G448	G00-G99: Diseases of the nervous system
Narcolepsy and cataplexy	G474	G00-G99: Diseases of the nervous system
Disorders of trigeminal nerve	G50	G00-G99: Diseases of the nervous system
Facial nerve disorders	G51	G00-G99: Diseases of the nervous system
Disorders of other cranial nerves	G52	G00-G99: Diseases of the nervous system
Cranial nerve disorders in diseases classified elsewhere	G53	G00-G99: Diseases of the nervous system
Brachial plexus disorders	G540	G00-G99: Diseases of the nervous system
Neuralgic amyotrophy	G545	G00-G99: Diseases of the nervous system
Causalgia	G564	G00-G99: Diseases of the nervous system
Hereditary motor and sensory neuropathy	G600	G00-G99: Diseases of the nervous system
Refsum disease	G601	G00-G99: Diseases of the nervous system
Neuropathy in association with hereditary ataxia	G602	G00-G99: Diseases of the nervous system
Guillain-Barré syndrome	G610	G00-G99: Diseases of the nervous system
Other inflammatory polyneuropathies	G618	G00-G99: Diseases of the nervous system
Myasthenia gravis	G700	G00-G99: Diseases of the nervous system
Congenital and developmental myasthenia	G702	G00-G99: Diseases of the nervous system
Muscular dystrophy	G710	G00-G99: Diseases of the nervous system
Myotonic disorders	G711	G00-G99: Diseases of the nervous system
Congenital myopathies	G712	G00-G99: Diseases of the nervous system
Periodic paralysis	G723	G00-G99: Diseases of the nervous system
Lambert-Eaton syndrome	G731	G00-G99: Diseases of the nervous system
Myopathy in endocrine diseases	G735	G00-G99: Diseases of the nervous system
Familial dysautonomia [Riley-Day]	G901	G00-G99: Diseases of the nervous system
Multi-system degeneration	G903	G00-G99: Diseases of the nervous system
Normal-pressure hydrocephalus	G912	G00-G99: Diseases of the nervous system
Cerebral cysts	G930	G00-G99: Diseases of the nervous system
Reye syndrome	G937	G00-G99: Diseases of the nervous system
Syringomyelia and syringobulbia	G950	G00-G99: Diseases of the nervous system
Hereditary corneal dystrophies	H185	H00-H59: Diseases of the eye and adnexa
Keratoconus	H186	H00-H59: Diseases of the eye and adnexa
Hereditary choroidal dystrophy	H312	H00-H59: Diseases of the eye and adnexa
Other retinal vascular occlusions	H348	H00-H59: Diseases of the eye and adnexa
Background retinopathy and retinal vascular changes	H350	H00-H59: Diseases of the eye and adnexa
Retinopathy of prematurity	H351	H00-H59: Diseases of the eye and adnexa
Hereditary retinal dystrophy	H355	H00-H59: Diseases of the eye and adnexa
Separation of retinal layers	H357	H00-H59: Diseases of the eye and adnexa
Purulent endophthalmitis	H440	H00-H59: Diseases of the eye and adnexa
Other endophthalmitis	H441	H00-H59: Diseases of the eye and adnexa
Progressive external ophthalmoplegia	H494	H00-H59: Diseases of the eye and adnexa
Other paralytic strabismus	H498	H00-H59: Diseases of the eye and adnexa
Colour vision deficiencies	H535	H00-H59: Diseases of the eye and adnexa
Ménière disease	H810	H60-H95: Diseases of the ear and mastoid process
Sensorineural hearing loss, unspecified	H905	H60-H95: Diseases of the ear and mastoid process
Rheumatic fever without mention of heart involvement	I00	I00-I99: Diseases of the circulatory system
Rheumatic fever with heart involvement	I01	I00-I99: Diseases of the circulatory system
Primary pulmonary hypertension	I270	I00-I99: Diseases of the circulatory system
Acute pericarditis	I30	I00-I99: Diseases of the circulatory system
Chronic adhesive pericarditis	I310	I00-I99: Diseases of the circulatory system
Chronic constrictive pericarditis	I311	I00-I99: Diseases of the circulatory system
Dilated cardiomyopathy	I420	I00-I99: Diseases of the circulatory system
Endocardial fibroelastosis	I424	I00-I99: Diseases of the circulatory system
Other restrictive cardiomyopathy	I425	I00-I99: Diseases of the circulatory system
Pre-excitation syndrome	I456	I00-I99: Diseases of the circulatory system
Moyamoya disease	I675	I00-I99: Diseases of the circulatory system
Thromboangiitis obliterans [Buerger]	I731	I00-I99: Diseases of the circulatory system
Arterial fibromuscular dysplasia	I773	I00-I99: Diseases of the circulatory system
Coeliac artery compression syndrome	I774	I00-I99: Diseases of the circulatory system
Hereditary haemorrhagic telangiectasia	I780	I00-I99: Diseases of the circulatory system
Portal vein thrombosis	I81	I00-I99: Diseases of the circulatory system
Budd-Chiari syndrome	I820	I00-I99: Diseases of the circulatory system
Other specified noninfective disorders of lymphatic vessels and lymph nodes	I898	I00-I99: Diseases of the circulatory system
Berylliosis	J632	J00-J99: Diseases of the respiratory system
Hypersensitivity pneumonitis due to organic dust	J67	J00-J99: Diseases of the respiratory system
Alveolar and parietoalveolar conditions	J840	J00-J99: Diseases of the respiratory system
Other interstitial pulmonary diseases with fibrosis	J841	J00-J99: Diseases of the respiratory system
Anodontia	K000	K00-K93: Diseases of the digestive system
Abnormalities of size and form of teeth	K002	K00-K93: Diseases of the digestive system
Disturbances in tooth formation	K004	K00-K93: Diseases of the digestive system
Hereditary disturbances in tooth structure, not elsewhere classified	K005	K00-K93: Diseases of the digestive system
Ankylosis of teeth	K035	K00-K93: Diseases of the digestive system
Oral submucous fibrosis	K135	K00-K93: Diseases of the digestive system
Achalasia of cardia	K220	K00-K93: Diseases of the digestive system
Indeterminate colitis	K523	K00-K93: Diseases of the digestive system
Other specified noninfective gastroenteritis and colitis	K528	K00-K93: Diseases of the digestive system
Anal fistula	K603	K00-K93: Diseases of the digestive system
Radiation proctitis	K627	K00-K93: Diseases of the digestive system
Primary biliary cirrhosis	K743	K00-K93: Diseases of the digestive system
Autoimmune hepatitis	K754	K00-K93: Diseases of the digestive system
Hepatic veno-occlusive disease	K765	K00-K93: Diseases of the digestive system
Cholangitis	K830	K00-K93: Diseases of the digestive system
Staphylococcal scalded skin syndrome	L00	L00-L99: Diseases of the skin and subcutaneous tissue
Impetigo [any organism] [any site]	L010	L00-L99: Diseases of the skin and subcutaneous tissue
Pemphigus vulgaris	L100	L00-L99: Diseases of the skin and subcutaneous tissue
Pemphigus vegetans	L101	L00-L99: Diseases of the skin and subcutaneous tissue
Pemphigus foliaceus	L102	L00-L99: Diseases of the skin and subcutaneous tissue
Pemphigus erythematosus	L104	L00-L99: Diseases of the skin and subcutaneous tissue
Other pemphigus	L108	L00-L99: Diseases of the skin and subcutaneous tissue
Bullous pemphigoid	L120	L00-L99: Diseases of the skin and subcutaneous tissue
Acquired epidermolysis bullosa	L123	L00-L99: Diseases of the skin and subcutaneous tissue
Dermatitis herpetiformis	L130	L00-L99: Diseases of the skin and subcutaneous tissue
Subcorneal pustular dermatitis	L131	L00-L99: Diseases of the skin and subcutaneous tissue
Generalized pustular psoriasis	L401	L00-L99: Diseases of the skin and subcutaneous tissue
Pustulosis palmaris et plantaris	L403	L00-L99: Diseases of the skin and subcutaneous tissue
Bullous lichen planus	L431	L00-L99: Diseases of the skin and subcutaneous tissue
Pityriasis rubra pilaris	L440	L00-L99: Diseases of the skin and subcutaneous tissue
Bullous erythema multiforme	L511	L00-L99: Diseases of the skin and subcutaneous tissue
Toxic epidermal necrolysis [Lyell]	L512	L00-L99: Diseases of the skin and subcutaneous tissue
Solar urticaria	L563	L00-L99: Diseases of the skin and subcutaneous tissue
Yellow nail syndrome	L605	L00-L99: Diseases of the skin and subcutaneous tissue
Alopecia (capitis) totalis	L630	L00-L99: Diseases of the skin and subcutaneous tissue
Alopecia universalis	L631	L00-L99: Diseases of the skin and subcutaneous tissue
Lichen planopilaris	L661	L00-L99: Diseases of the skin and subcutaneous tissue
Acquired hypertrichosis lanuginosa	L681	L00-L99: Diseases of the skin and subcutaneous tissue
Steatocystoma multiplex	L722	L00-L99: Diseases of the skin and subcutaneous tissue
Café au lait spots	L813	L00-L99: Diseases of the skin and subcutaneous tissue
Pigmented purpuric dermatosis	L817	L00-L99: Diseases of the skin and subcutaneous tissue
Acanthosis nigricans	L83	L00-L99: Diseases of the skin and subcutaneous tissue
Acquired ichthyosis	L850	L00-L99: Diseases of the skin and subcutaneous tissue
Elastosis perforans serpiginosa	L872	L00-L99: Diseases of the skin and subcutaneous tissue
Pyoderma gangrenosum	L88	L00-L99: Diseases of the skin and subcutaneous tissue
Discoid lupus erythematosus	L930	L00-L99: Diseases of the skin and subcutaneous tissue
Subacute cutaneous lupus erythematosus	L931	L00-L99: Diseases of the skin and subcutaneous tissue
Other local lupus erythematosus	L932	L00-L99: Diseases of the skin and subcutaneous tissue
Erythema elevatum diutinum	L951	L00-L99: Diseases of the skin and subcutaneous tissue
Eosinophilic cellulitis [Wells]	L983	L00-L99: Diseases of the skin and subcutaneous tissue
Mucinosis of skin	L985	L00-L99: Diseases of the skin and subcutaneous tissue
Reiter disease	M023	M00-M99: Diseases of the musculoskeletal system and connective tissue
Other reactive arthropathies	M028	M00-M99: Diseases of the musculoskeletal system and connective tissue
Felty syndrome	M050	M00-M99: Diseases of the musculoskeletal system and connective tissue
Adult-onset Still disease	M061	M00-M99: Diseases of the musculoskeletal system and connective tissue
Juvenile arthritis	M08	M00-M99: Diseases of the musculoskeletal system and connective tissue
Juvenile arthritis in psoriasis	M090	M00-M99: Diseases of the musculoskeletal system and connective tissue
Familial chondrocalcinosis	M111	M00-M99: Diseases of the musculoskeletal system and connective tissue
Intermittent hydrarthrosis	M124	M00-M99: Diseases of the musculoskeletal system and connective tissue
Polyarteritis nodosa	M300	M00-M99: Diseases of the musculoskeletal system and connective tissue
Polyarteritis with lung involvement [Churg-Strauss]	M301	M00-M99: Diseases of the musculoskeletal system and connective tissue
Mucocutaneous lymph node syndrome [Kawasaki]	M303	M00-M99: Diseases of the musculoskeletal system and connective tissue
Hypersensitivity angiitis	M310	M00-M99: Diseases of the musculoskeletal system and connective tissue
Thrombotic microangiopathy	M311	M00-M99: Diseases of the musculoskeletal system and connective tissue
Wegener granulomatosis	M313	M00-M99: Diseases of the musculoskeletal system and connective tissue
Aortic arch syndrome [Takayasu]	M314	M00-M99: Diseases of the musculoskeletal system and connective tissue
Other giant cell arteritis	M316	M00-M99: Diseases of the musculoskeletal system and connective tissue
Microscopic polyangiitis	M317	M00-M99: Diseases of the musculoskeletal system and connective tissue
Systemic lupus erythematosus	M32	M00-M99: Diseases of the musculoskeletal system and connective tissue
Juvenile dermatomyositis	M330	M00-M99: Diseases of the musculoskeletal system and connective tissue
Other dermatomyositis	M331	M00-M99: Diseases of the musculoskeletal system and connective tissue
Polymyositis	M332	M00-M99: Diseases of the musculoskeletal system and connective tissue
Dermatopolymyositis, unspecified	M339	M00-M99: Diseases of the musculoskeletal system and connective tissue
Systemic sclerosis	M34	M00-M99: Diseases of the musculoskeletal system and connective tissue
Other overlap syndromes	M351	M00-M99: Diseases of the musculoskeletal system and connective tissue
Behçet disease	M352	M00-M99: Diseases of the musculoskeletal system and connective tissue
Polymyalgia rheumatica	M353	M00-M99: Diseases of the musculoskeletal system and connective tissue
Diffuse (eosinophilic) fasciitis	M354	M00-M99: Diseases of the musculoskeletal system and connective tissue
Relapsing panniculitis [Weber-Christian]	M356	M00-M99: Diseases of the musculoskeletal system and connective tissue
Juvenile idiopathic scoliosis	M411	M00-M99: Diseases of the musculoskeletal system and connective tissue
Infective myositis	M600	M00-M99: Diseases of the musculoskeletal system and connective tissue
Myositis ossificans progressiva	M611	M00-M99: Diseases of the musculoskeletal system and connective tissue
Plantar fascial fibromatosis	M722	M00-M99: Diseases of the musculoskeletal system and connective tissue
Fibrous dysplasia (monostotic)	M850	M00-M99: Diseases of the musculoskeletal system and connective tissue
Hyperostosis of skull	M852	M00-M99: Diseases of the musculoskeletal system and connective tissue
Solitary bone cyst	M854	M00-M99: Diseases of the musculoskeletal system and connective tissue
Osteonecrosis	M87	M00-M99: Diseases of the musculoskeletal system and connective tissue
Other hypertrophic osteoarthropathy	M894	M00-M99: Diseases of the musculoskeletal system and connective tissue
Juvenile osteochondrosis of head of femur [Legg-Calvé-Perthes]	M911	M00-M99: Diseases of the musculoskeletal system and connective tissue
Osteochondritis dissecans	M932	M00-M99: Diseases of the musculoskeletal system and connective tissue
Relapsing polychondritis	M941	M00-M99: Diseases of the musculoskeletal system and connective tissue
Nephrogenic diabetes insipidus	N251	N00-N99: Diseases of the genitourinary system
Interstitial cystitis (chronic)	N301	N00-N99: Diseases of the genitourinary system
Intrauterine synechiae	N856	N00-N99: Diseases of the genitourinary system
Hydatidiform mole	O01	O00-O99: Pregnancy, childbirth and the puerperium
HELLP syndrome	O142	O00-O99: Pregnancy, childbirth and the puerperium
Cardiomyopathy in the puerperium	O903	O00-O99: Pregnancy, childbirth and the puerperium
Neonatal aspiration of meconium	P240	P00-P96: Certain conditions originating in the perinatal period
Bronchopulmonary dysplasia originating in the perinatal period	P271	P00-P96: Certain conditions originating in the perinatal period
Other apnoea of newborn	P284	P00-P96: Certain conditions originating in the perinatal period
Congenital rubella syndrome	P350	P00-P96: Certain conditions originating in the perinatal period
Congenital toxoplasmosis	P371	P00-P96: Certain conditions originating in the perinatal period
Neonatal diabetes mellitus	P702	P00-P96: Certain conditions originating in the perinatal period
Other specified conditions of integument specific to fetus and newborn	P838	P00-P96: Certain conditions originating in the perinatal period
Transient neonatal myasthenia gravis	P940	P00-P96: Certain conditions originating in the perinatal period
Anencephaly	Q000	Q00-Q99: Congenital malformations, deformations and chromosomal abnormalities
Craniorachischisis	Q001	Q00-Q99: Congenital malformations, deformations and chromosomal abnormalities
Iniencephaly	Q002	Q00-Q99: Congenital malformations, deformations and chromosomal abnormalities
Encephalocele	Q01	Q00-Q99: Congenital malformations, deformations and chromosomal abnormalities
Microcephaly	Q02	Q00-Q99: Congenital malformations, deformations and chromosomal abnormalities
Congenital hydrocephalus	Q03	Q00-Q99: Congenital malformations, deformations and chromosomal abnormalities
Arhinencephaly	Q041	Q00-Q99: Congenital malformations, deformations and chromosomal abnormalities
Holoprosencephaly	Q042	Q00-Q99: Congenital malformations, deformations and chromosomal abnormalities
Other reduction deformities of brain	Q043	Q00-Q99: Congenital malformations, deformations and chromosomal abnormalities
Megalencephaly	Q045	Q00-Q99: Congenital malformations, deformations and chromosomal abnormalities
Congenital cerebral cysts	Q046	Q00-Q99: Congenital malformations, deformations and chromosomal abnormalities
Spina bifida	Q05	Q00-Q99: Congenital malformations, deformations and chromosomal abnormalities
Amyelia	Q060	Q00-Q99: Congenital malformations, deformations and chromosomal abnormalities
Diastematomyelia	Q062	Q00-Q99: Congenital malformations, deformations and chromosomal abnormalities
Hydromyelia	Q064	Q00-Q99: Congenital malformations, deformations and chromosomal abnormalities
Arnold-Chiari syndrome	Q070	Q00-Q99: Congenital malformations, deformations and chromosomal abnormalities
Congenital ptosis	Q100	Q00-Q99: Congenital malformations, deformations and chromosomal abnormalities
Congenital ectropion	Q101	Q00-Q99: Congenital malformations, deformations and chromosomal abnormalities
Congenital entropion	Q102	Q00-Q99: Congenital malformations, deformations and chromosomal abnormalities
Other congenital malformations of eyelid	Q103	Q00-Q99: Congenital malformations, deformations and chromosomal abnormalities
Microphthalmos	Q112	Q00-Q99: Congenital malformations, deformations and chromosomal abnormalities
Congenital cataract	Q120	Q00-Q99: Congenital malformations, deformations and chromosomal abnormalities
Congenital displaced lens	Q121	Q00-Q99: Congenital malformations, deformations and chromosomal abnormalities
Coloboma of lens	Q122	Q00-Q99: Congenital malformations, deformations and chromosomal abnormalities
Congenital aphakia	Q123	Q00-Q99: Congenital malformations, deformations and chromosomal abnormalities
Coloboma of iris	Q130	Q00-Q99: Congenital malformations, deformations and chromosomal abnormalities
Congenital corneal opacity	Q133	Q00-Q99: Congenital malformations, deformations and chromosomal abnormalities
Congenital malformation of optic disc	Q142	Q00-Q99: Congenital malformations, deformations and chromosomal abnormalities
Congenital glaucoma	Q150	Q00-Q99: Congenital malformations, deformations and chromosomal abnormalities
Congenital absence of (ear) auricle	Q160	Q00-Q99: Congenital malformations, deformations and chromosomal abnormalities
Congenital absence, atresia and stricture of auditory canal (external)	Q161	Q00-Q99: Congenital malformations, deformations and chromosomal abnormalities
Congenital malformation of ear ossicles	Q163	Q00-Q99: Congenital malformations, deformations and chromosomal abnormalities
Other congenital malformations of middle ear	Q164	Q00-Q99: Congenital malformations, deformations and chromosomal abnormalities
Microtia	Q172	Q00-Q99: Congenital malformations, deformations and chromosomal abnormalities
Common arterial trunk	Q200	Q00-Q99: Congenital malformations, deformations and chromosomal abnormalities
Double outlet right ventricle	Q201	Q00-Q99: Congenital malformations, deformations and chromosomal abnormalities
Double outlet left ventricle	Q202	Q00-Q99: Congenital malformations, deformations and chromosomal abnormalities
Discordant ventriculoarterial connection	Q203	Q00-Q99: Congenital malformations, deformations and chromosomal abnormalities
Double inlet ventricle	Q204	Q00-Q99: Congenital malformations, deformations and chromosomal abnormalities
Discordant atrioventricular connection	Q205	Q00-Q99: Congenital malformations, deformations and chromosomal abnormalities
Ventricular septal defect	Q210	Q00-Q99: Congenital malformations, deformations and chromosomal abnormalities
Atrial septal defect	Q211	Q00-Q99: Congenital malformations, deformations and chromosomal abnormalities
Atrioventricular septal defect	Q212	Q00-Q99: Congenital malformations, deformations and chromosomal abnormalities
Tetralogy of Fallot	Q213	Q00-Q99: Congenital malformations, deformations and chromosomal abnormalities
Aortopulmonary septal defect	Q214	Q00-Q99: Congenital malformations, deformations and chromosomal abnormalities
Congenital pulmonary valve stenosis	Q221	Q00-Q99: Congenital malformations, deformations and chromosomal abnormalities
Congenital tricuspid stenosis	Q224	Q00-Q99: Congenital malformations, deformations and chromosomal abnormalities
Ebstein anomaly	Q225	Q00-Q99: Congenital malformations, deformations and chromosomal abnormalities
Hypoplastic right heart syndrome	Q226	Q00-Q99: Congenital malformations, deformations and chromosomal abnormalities
Other congenital malformations of tricuspid valve	Q228	Q00-Q99: Congenital malformations, deformations and chromosomal abnormalities
Congenital malformation of tricuspid valve, unspecified	Q229	Q00-Q99: Congenital malformations, deformations and chromosomal abnormalities
Congenital stenosis of aortic valve	Q230	Q00-Q99: Congenital malformations, deformations and chromosomal abnormalities
Congenital insufficiency of aortic valve	Q231	Q00-Q99: Congenital malformations, deformations and chromosomal abnormalities
Congenital mitral stenosis	Q232	Q00-Q99: Congenital malformations, deformations and chromosomal abnormalities
Hypoplastic left heart syndrome	Q234	Q00-Q99: Congenital malformations, deformations and chromosomal abnormalities
Dextrocardia	Q240	Q00-Q99: Congenital malformations, deformations and chromosomal abnormalities
Laevocardia	Q241	Q00-Q99: Congenital malformations, deformations and chromosomal abnormalities
Cor triatriatum	Q242	Q00-Q99: Congenital malformations, deformations and chromosomal abnormalities
Pulmonary infundibular stenosis	Q243	Q00-Q99: Congenital malformations, deformations and chromosomal abnormalities
Congenital subaortic stenosis	Q244	Q00-Q99: Congenital malformations, deformations and chromosomal abnormalities
Malformation of coronary vessels	Q245	Q00-Q99: Congenital malformations, deformations and chromosomal abnormalities
Congenital heart block	Q246	Q00-Q99: Congenital malformations, deformations and chromosomal abnormalities
Patent ductus arteriosus	Q250	Q00-Q99: Congenital malformations, deformations and chromosomal abnormalities
Coarctation of aorta	Q251	Q00-Q99: Congenital malformations, deformations and chromosomal abnormalities
Stenosis of aorta	Q253	Q00-Q99: Congenital malformations, deformations and chromosomal abnormalities
Other congenital malformations of aorta	Q254	Q00-Q99: Congenital malformations, deformations and chromosomal abnormalities
Stenosis of pulmonary artery	Q256	Q00-Q99: Congenital malformations, deformations and chromosomal abnormalities
Other congenital malformations of pulmonary artery	Q257	Q00-Q99: Congenital malformations, deformations and chromosomal abnormalities
Congenital malformations of great veins	Q26	Q00-Q99: Congenital malformations, deformations and chromosomal abnormalities
Congenital renal artery stenosis	Q271	Q00-Q99: Congenital malformations, deformations and chromosomal abnormalities
Peripheral arteriovenous malformation	Q273	Q00-Q99: Congenital malformations, deformations and chromosomal abnormalities
Congenital malformations of nose	Q30	Q00-Q99: Congenital malformations, deformations and chromosomal abnormalities
Congenital malformations of larynx	Q31	Q00-Q99: Congenital malformations, deformations and chromosomal abnormalities
Congenital tracheomalacia	Q320	Q00-Q99: Congenital malformations, deformations and chromosomal abnormalities
Sequestration of lung	Q332	Q00-Q99: Congenital malformations, deformations and chromosomal abnormalities
Agenesis of lung	Q333	Q00-Q99: Congenital malformations, deformations and chromosomal abnormalities
Cleft palate	Q35	Q00-Q99: Congenital malformations, deformations and chromosomal abnormalities
Macroglossia	Q382	Q00-Q99: Congenital malformations, deformations and chromosomal abnormalities
Atresia of oesophagus without fistula	Q390	Q00-Q99: Congenital malformations, deformations and chromosomal abnormalities
Atresia of oesophagus with tracheo-oesophageal fistula	Q391	Q00-Q99: Congenital malformations, deformations and chromosomal abnormalities
Congenital absence, atresia and stenosis of duodenum	Q410	Q00-Q99: Congenital malformations, deformations and chromosomal abnormalities
Congenital absence, atresia and stenosis of jejunum	Q411	Q00-Q99: Congenital malformations, deformations and chromosomal abnormalities
Congenital absence, atresia and stenosis of ileum	Q412	Q00-Q99: Congenital malformations, deformations and chromosomal abnormalities
Congenital absence, atresia and stenosis of other specified parts of small intestine	Q418	Q00-Q99: Congenital malformations, deformations and chromosomal abnormalities
Congenital absence, atresia and stenosis of small intestine, part unspecified	Q419	Q00-Q99: Congenital malformations, deformations and chromosomal abnormalities
Congenital absence, atresia and stenosis of rectum with fistula	Q420	Q00-Q99: Congenital malformations, deformations and chromosomal abnormalities
Congenital absence, atresia and stenosis of rectum without fistula	Q421	Q00-Q99: Congenital malformations, deformations and chromosomal abnormalities
Congenital absence, atresia and stenosis of anus with fistula	Q422	Q00-Q99: Congenital malformations, deformations and chromosomal abnormalities
Congenital absence, atresia and stenosis of anus without fistula	Q423	Q00-Q99: Congenital malformations, deformations and chromosomal abnormalities
Hirschsprung disease	Q431	Q00-Q99: Congenital malformations, deformations and chromosomal abnormalities
Atresia of bile ducts	Q442	Q00-Q99: Congenital malformations, deformations and chromosomal abnormalities
Cystic disease of liver	Q446	Q00-Q99: Congenital malformations, deformations and chromosomal abnormalities
Annular pancreas	Q451	Q00-Q99: Congenital malformations, deformations and chromosomal abnormalities
Congenital pancreatic cyst	Q452	Q00-Q99: Congenital malformations, deformations and chromosomal abnormalities
Other congenital malformations of pancreas and pancreatic duct	Q453	Q00-Q99: Congenital malformations, deformations and chromosomal abnormalities
Agenesis and aplasia of uterus	Q510	Q00-Q99: Congenital malformations, deformations and chromosomal abnormalities
Doubling of uterus with doubling of cervix and vagina	Q511	Q00-Q99: Congenital malformations, deformations and chromosomal abnormalities
Other doubling of uterus	Q512	Q00-Q99: Congenital malformations, deformations and chromosomal abnormalities
Bicornate uterus	Q513	Q00-Q99: Congenital malformations, deformations and chromosomal abnormalities
Unicornate uterus	Q514	Q00-Q99: Congenital malformations, deformations and chromosomal abnormalities
Agenesis and aplasia of cervix	Q515	Q00-Q99: Congenital malformations, deformations and chromosomal abnormalities
Doubling of vagina	Q521	Q00-Q99: Congenital malformations, deformations and chromosomal abnormalities
Absence and aplasia of testis	Q550	Q00-Q99: Congenital malformations, deformations and chromosomal abnormalities
Congenital absence and aplasia of penis	Q555	Q00-Q99: Congenital malformations, deformations and chromosomal abnormalities
Renal agenesis, unilateral	Q600	Q00-Q99: Congenital malformations, deformations and chromosomal abnormalities
Renal agenesis, bilateral	Q601	Q00-Q99: Congenital malformations, deformations and chromosomal abnormalities
Renal hypoplasia, unilateral	Q603	Q00-Q99: Congenital malformations, deformations and chromosomal abnormalities
Renal hypoplasia, bilateral	Q604	Q00-Q99: Congenital malformations, deformations and chromosomal abnormalities
Renal hypoplasia, unspecified	Q605	Q00-Q99: Congenital malformations, deformations and chromosomal abnormalities
Polycystic kidney, autosomal recessive	Q611	Q00-Q99: Congenital malformations, deformations and chromosomal abnormalities
Renal dysplasia	Q614	Q00-Q99: Congenital malformations, deformations and chromosomal abnormalities
Medullary cystic kidney	Q615	Q00-Q99: Congenital malformations, deformations and chromosomal abnormalities
Congenital hydronephrosis	Q620	Q00-Q99: Congenital malformations, deformations and chromosomal abnormalities
Congenital megaloureter	Q622	Q00-Q99: Congenital malformations, deformations and chromosomal abnormalities
Epispadias	Q640	Q00-Q99: Congenital malformations, deformations and chromosomal abnormalities
Exstrophy of urinary bladder	Q641	Q00-Q99: Congenital malformations, deformations and chromosomal abnormalities
Other atresia and stenosis of urethra and bladder neck	Q643	Q00-Q99: Congenital malformations, deformations and chromosomal abnormalities
Malformation of urachus	Q644	Q00-Q99: Congenital malformations, deformations and chromosomal abnormalities
Plagiocephaly	Q673	Q00-Q99: Congenital malformations, deformations and chromosomal abnormalities
Congenital deformity of knee	Q682	Q00-Q99: Congenital malformations, deformations and chromosomal abnormalities
Polydactyly	Q69	Q00-Q99: Congenital malformations, deformations and chromosomal abnormalities
Syndactyly	Q70	Q00-Q99: Congenital malformations, deformations and chromosomal abnormalities
Congenital complete absence of upper limb(s)	Q710	Q00-Q99: Congenital malformations, deformations and chromosomal abnormalities
Congenital absence of upper arm and forearm with hand present	Q711	Q00-Q99: Congenital malformations, deformations and chromosomal abnormalities
Congenital absence of both forearm and hand	Q712	Q00-Q99: Congenital malformations, deformations and chromosomal abnormalities
Congenital absence of hand and finger(s)	Q713	Q00-Q99: Congenital malformations, deformations and chromosomal abnormalities
Longitudinal reduction defect of radius	Q714	Q00-Q99: Congenital malformations, deformations and chromosomal abnormalities
Longitudinal reduction defect of ulna	Q715	Q00-Q99: Congenital malformations, deformations and chromosomal abnormalities
Lobster-claw hand	Q716	Q00-Q99: Congenital malformations, deformations and chromosomal abnormalities
Congenital complete absence of lower limb(s)	Q720	Q00-Q99: Congenital malformations, deformations and chromosomal abnormalities
Congenital absence of thigh and lower leg with foot present	Q721	Q00-Q99: Congenital malformations, deformations and chromosomal abnormalities
Congenital absence of both lower leg and foot	Q722	Q00-Q99: Congenital malformations, deformations and chromosomal abnormalities
Congenital absence of foot and toe(s)	Q723	Q00-Q99: Congenital malformations, deformations and chromosomal abnormalities
Longitudinal reduction defect of femur	Q724	Q00-Q99: Congenital malformations, deformations and chromosomal abnormalities
Longitudinal reduction defect of tibia	Q725	Q00-Q99: Congenital malformations, deformations and chromosomal abnormalities
Longitudinal reduction defect of fibula	Q726	Q00-Q99: Congenital malformations, deformations and chromosomal abnormalities
Split foot	Q727	Q00-Q99: Congenital malformations, deformations and chromosomal abnormalities
Congenital absence of unspecified limb(s)	Q730	Q00-Q99: Congenital malformations, deformations and chromosomal abnormalities
Arthrogryposis multiplex congenita	Q743	Q00-Q99: Congenital malformations, deformations and chromosomal abnormalities
Craniosynostosis	Q750	Q00-Q99: Congenital malformations, deformations and chromosomal abnormalities
Mandibulofacial dysostosis	Q754	Q00-Q99: Congenital malformations, deformations and chromosomal abnormalities
Klippel-Feil syndrome	Q761	Q00-Q99: Congenital malformations, deformations and chromosomal abnormalities
Achondrogenesis	Q770	Q00-Q99: Congenital malformations, deformations and chromosomal abnormalities
Thanatophoric short stature	Q771	Q00-Q99: Congenital malformations, deformations and chromosomal abnormalities
Short rib syndrome	Q772	Q00-Q99: Congenital malformations, deformations and chromosomal abnormalities
Chondrodysplasia punctata	Q773	Q00-Q99: Congenital malformations, deformations and chromosomal abnormalities
Achondroplasia	Q774	Q00-Q99: Congenital malformations, deformations and chromosomal abnormalities
Dystrophic dysplasia	Q775	Q00-Q99: Congenital malformations, deformations and chromosomal abnormalities
Spondyloepiphyseal dysplasia	Q777	Q00-Q99: Congenital malformations, deformations and chromosomal abnormalities
Osteogenesis imperfecta	Q780	Q00-Q99: Congenital malformations, deformations and chromosomal abnormalities
Polyostotic fibrous dysplasia	Q781	Q00-Q99: Congenital malformations, deformations and chromosomal abnormalities
Osteopetrosis	Q782	Q00-Q99: Congenital malformations, deformations and chromosomal abnormalities
Progressive diaphyseal dysplasia	Q783	Q00-Q99: Congenital malformations, deformations and chromosomal abnormalities
Enchondromatosis	Q784	Q00-Q99: Congenital malformations, deformations and chromosomal abnormalities
Multiple congenital exostoses	Q786	Q00-Q99: Congenital malformations, deformations and chromosomal abnormalities
Congenital diaphragmatic hernia	Q790	Q00-Q99: Congenital malformations, deformations and chromosomal abnormalities
Exomphalos	Q792	Q00-Q99: Congenital malformations, deformations and chromosomal abnormalities
Gastroschisis	Q793	Q00-Q99: Congenital malformations, deformations and chromosomal abnormalities
Prune belly syndrome	Q794	Q00-Q99: Congenital malformations, deformations and chromosomal abnormalities
Ehlers-Danlos syndrome	Q796	Q00-Q99: Congenital malformations, deformations and chromosomal abnormalities
Other congenital malformations of musculoskeletal system	Q798	Q00-Q99: Congenital malformations, deformations and chromosomal abnormalities
X-linked ichthyosis	Q801	Q00-Q99: Congenital malformations, deformations and chromosomal abnormalities
Lamellar ichthyosis	Q802	Q00-Q99: Congenital malformations, deformations and chromosomal abnormalities
Congenital bullous ichthyosiform erythroderma	Q803	Q00-Q99: Congenital malformations, deformations and chromosomal abnormalities
Harlequin fetus	Q804	Q00-Q99: Congenital malformations, deformations and chromosomal abnormalities
Epidermolysis bullosa simplex	Q810	Q00-Q99: Congenital malformations, deformations and chromosomal abnormalities
Epidermolysis bullosa dystrophica	Q812	Q00-Q99: Congenital malformations, deformations and chromosomal abnormalities
Xeroderma pigmentosum	Q821	Q00-Q99: Congenital malformations, deformations and chromosomal abnormalities
Mastocytosis	Q822	Q00-Q99: Congenital malformations, deformations and chromosomal abnormalities
Incontinentia pigmenti	Q823	Q00-Q99: Congenital malformations, deformations and chromosomal abnormalities
Ectodermal dysplasia (anhidrotic)	Q824	Q00-Q99: Congenital malformations, deformations and chromosomal abnormalities
Congenital non-neoplastic naevus	Q825	Q00-Q99: Congenital malformations, deformations and chromosomal abnormalities
Congenital absence of breast with absent nipple	Q830	Q00-Q99: Congenital malformations, deformations and chromosomal abnormalities
Accessory breast	Q831	Q00-Q99: Congenital malformations, deformations and chromosomal abnormalities
Congenital morphological disturbances of hair, not elsewhere classified	Q841	Q00-Q99: Congenital malformations, deformations and chromosomal abnormalities
Anonychia	Q843	Q00-Q99: Congenital malformations, deformations and chromosomal abnormalities
Other specified congenital malformations of integument	Q848	Q00-Q99: Congenital malformations, deformations and chromosomal abnormalities
Neurofibromatosis (nonmalignant)	Q850	Q00-Q99: Congenital malformations, deformations and chromosomal abnormalities
Tuberous sclerosis	Q851	Q00-Q99: Congenital malformations, deformations and chromosomal abnormalities
Other phakomatoses, not elsewhere classified	Q858	Q00-Q99: Congenital malformations, deformations and chromosomal abnormalities
Fetal alcohol syndrome (dysmorphic)	Q860	Q00-Q99: Congenital malformations, deformations and chromosomal abnormalities
Fetal hydantoin syndrome	Q861	Q00-Q99: Congenital malformations, deformations and chromosomal abnormalities
Congenital malformation syndromes predominantly affecting facial appearance	Q870	Q00-Q99: Congenital malformations, deformations and chromosomal abnormalities
Congenital malformation syndromes predominantly associated with short stature	Q871	Q00-Q99: Congenital malformations, deformations and chromosomal abnormalities
Congenital malformation syndromes predominantly involving limbs	Q872	Q00-Q99: Congenital malformations, deformations and chromosomal abnormalities
Congenital malformation syndromes involving early overgrowth	Q873	Q00-Q99: Congenital malformations, deformations and chromosomal abnormalities
Marfan syndrome	Q874	Q00-Q99: Congenital malformations, deformations and chromosomal abnormalities
Other specified congenital malformation syndromes, not elsewhere classified	Q878	Q00-Q99: Congenital malformations, deformations and chromosomal abnormalities
Down syndrome	Q90	Q00-Q99: Congenital malformations, deformations and chromosomal abnormalities
Trisomy 18, meiotic nondisjunction	Q910	Q00-Q99: Congenital malformations, deformations and chromosomal abnormalities
Trisomy 18, mosaicism (mitotic nondisjunction)	Q911	Q00-Q99: Congenital malformations, deformations and chromosomal abnormalities
Trisomy 18, translocation	Q912	Q00-Q99: Congenital malformations, deformations and chromosomal abnormalities
Edwards syndrome, unspecified	Q913	Q00-Q99: Congenital malformations, deformations and chromosomal abnormalities
Trisomy 13, meiotic nondisjunction	Q914	Q00-Q99: Congenital malformations, deformations and chromosomal abnormalities
Trisomy 13, mosaicism (mitotic nondisjunction)	Q915	Q00-Q99: Congenital malformations, deformations and chromosomal abnormalities
Trisomy 13, translocation	Q916	Q00-Q99: Congenital malformations, deformations and chromosomal abnormalities
Patau syndrome, unspecified	Q917	Q00-Q99: Congenital malformations, deformations and chromosomal abnormalities
Triploidy and polyploidy	Q927	Q00-Q99: Congenital malformations, deformations and chromosomal abnormalities
Monosomies and deletions from the autosomes, not elsewhere classified	Q93	Q00-Q99: Congenital malformations, deformations and chromosomal abnormalities
Turner syndrome	Q96	Q00-Q99: Congenital malformations, deformations and chromosomal abnormalities
Karyotype 47,XXX	Q970	Q00-Q99: Congenital malformations, deformations and chromosomal abnormalities
Female with 46,XY karyotype	Q973	Q00-Q99: Congenital malformations, deformations and chromosomal abnormalities
Karyotype 47,XYY	Q985	Q00-Q99: Congenital malformations, deformations and chromosomal abnormalities
Chimera 46,XX/46,XY	Q990	Q00-Q99: Congenital malformations, deformations and chromosomal abnormalities
46,XX true hermaphrodite	Q991	Q00-Q99: Congenital malformations, deformations and chromosomal abnormalities
Fragile X chromosome	Q992	Q00-Q99: Congenital malformations, deformations and chromosomal abnormalities
Cardiogenic shock	R570	R00-R99: Symptoms, signs and abnormal clinical and laboratory findings, not elsewhere classified
Toxic effect: Manganese and its compounds	T572	S00-T98: Injury, poisoning and certain other consequences of external causes
Malignant hyperthermia due to anaesthesia	T883	S00-T98: Injury, poisoning and certain other consequences of external causes
